# Supplementary material for: Grain Structure Engineering in Screen-Printed Silver Flake-Based Inks for High-Temperature Printed Electronics Applications
Source: Materials (Basel). 2024 Oct 11;17(20):4966. doi: 10.3390/ma17204966 (PMC11509728; doi:10.3390/ma17204966)
Supplement: Supplementary file 1 [file materials-17-04966-s001.zip]

Archive with 1 entries (1 files):
- materials-3209718-supplementary.pdf
